# Supplementary material for: Quantification Beyond Binary of MR FLAIR Hyperintensity Lesions in Acute Ischemic Stroke of Unknown Time Since Onset
Source: Diagnostics (Basel). 2026 May 27;16(11):1641. doi: 10.3390/diagnostics16111641 (PMC13257346; doi:10.3390/diagnostics16111641)
Supplement: Supplementary file 1 [file diagnostics-16-01641-s001.zip]

Archive with 1 entries (1 files):
- diagnostics-4260448-supplementary.pdf
